# Supplementary material for: Exploiting the Properties of Non-Wood Feedstocks to Produce Tailorable Lignin-Containing Cellulose Nanofibers
Source: Polymers (Basel). 2024 Sep 14;16(18):2598. doi: 10.3390/polym16182598 (PMC11435538; doi:10.3390/polym16182598)
Supplement: Supplementary file 1 [file polymers-16-02598-s001.zip]

Archive with 1 entries (1 files):
- polymers-3152411-supplementary.pdf
